# Supplementary material for: Incidence of Diabetic Retinopathy in Individuals with Type 2 Diabetes: A Study Using Real-World Data
Source: J Clin Med. 2024 Nov 23;13(23):7083. doi: 10.3390/jcm13237083 (PMC11642251; doi:10.3390/jcm13237083)
Supplement: Supplementary file 1 [file jcm-13-07083-s001.zip]

Archive with 1 entries (1 files):
- jcm-3287946-supplementary.pdf
